# Supplementary material for: Rational Design of Bifunctional Microporous Organic Polymers Containing Anthracene and Triphenylamine Units for Energy Storage and Biological Applications
Source: Int J Mol Sci. 2023 May 18;24(10):8966. doi: 10.3390/ijms24108966 (PMC10218919; doi:10.3390/ijms24108966)
Supplement: Supplementary file 1 [file ijms-24-08966-s001.zip]

Archive with 1 entries (1 files):
- ijms-2369098-supplementary.pdf
